# Supplementary material for: Expression of chemosensory proteins in the tsetse fly Glossina morsitans morsitans is related to female host-seeking behaviour
Source: Insect Mol Biol. 2011 Nov 11;21(1):41–8. doi: 10.1111/j.1365-2583.2011.01114.x (PMC3664020; doi:10.1111/j.1365-2583.2011.01114.x)
Supplement: Supplementary file 2 [file imb0021-0041-SD2.xls]

## Sheet: Sheet1
GenBank ID	Name of OBP	Sequence
FN432801	GmmCSP1	MKYLTIVAVIATLSAVVVMGAEEKYTTKYDDVDVDEVLKSDRLFKNYYNCLIDQGKCTPDARELKKSLPDALQTECSKCSEKQKKTSEKVIKHLMDHKPEEWKVLQTKYDPEGIYYSKYKARDAKA*
FN432802	GmmCSP2	MLRFFGICIVTAIIAWDSVRSLPHPPATTAAPFKQSYDNKFDNVDLDEILGQERLLKNYVKCLEGTGPCTPDGKMLKETIPDAMATDCAKCTPKQKYGSEKVTHFLIDNRPEDWERLEKIYDPAGTYRTAYLMGKGEKKKTNLAITTTERNNDSIPNA*
FN432803	GmmCSP3	MKFLTIVVAVVLMTVAVIAEEQYTTKFDNIDVDEILASDRLFDNYFKCLVDEGKCTPEGRELKRSLPDALETACAKCNDKQKATVDKVIRFLTEKKPDQWKALQAKYDPAGEYLKKYRSEAEKRGIKV*
FN432804	GmmCSP4	MKSTFCCLALLVVYLSVIVTAQKSYTNKFDGVDVDSVLSNERILTNYIKCLMEKGPCTPEGRELKELLPDALISDCTKCTDVQKKNSQKVINYLRANRPGEWKLLLNKYDPSGDYRAKYEKQA*
FN432805	GmmCSP5	MKRIMISRVCVTCVIYLLMAAVVVECDEKNINKLLNNQVIVSRQIMCVLEKSPCDQLGRQLKAALPEVIVRNCRNCSPQQAQNAQKLTTFLQTKYPDVWAMLLRKYKT*
AAF49381	DmelA10	MGQPGFRRAIGHVSLVVALMCTTCFQVEGLPHPPATSPSPMMERMVEQAYDDKFDNVDLDEILNQERLLINYIKCLEGTGPCTPDAKMLKEILPDAIQTDCTKCTEKQRYGAEKVTRHLIDNRPTDWERLEKIYDPEGTYRIKYQEMKSKANEEP
AAM29645	DmelPebIII	MKMILALVVLGLVLVAAEDKYTTKYDNIDVDEILKSDRLFGNYFKCLVDNGKCTPEGRELKKSLPDALKTECSKCSEKQRQNTDKVIRYIIENKPEEWKQLQAKYDPDEIYIKRYRATAEASGIKV
AAF47307	DmelPhk-3	MKASLALVFCVCVGLAAAAPEKTYTNKYDSVNVDEVLGNNRVLGNYLKCLMDKGPCTAEGRELKRLLPDALHSDCSKCTEVQRKNSQKVINYLRANKAGEWKLLLNKYDPQGIYRAKHEGH
AAN71635	DmelCSP1	MLLLNKNRVISLVVNFIFLIILISSSVQADERNINKLLNNQVVVSRQIMCILGKSECDQLGLQLKAALPEVITRKCRNCSPQQAQKAQKLTTFLQTRYPDVWAMLLRKYDSA
EAT46850	AaegCSP1	MKFFIVALALIAVAAAQDDKYTTKYDSIDIDEILKSDRLFKNYFNCLMDTGACTPEGNELKRVLPDALENNCSKCSEKQQTSSTKIIKFLTENKPEEWTMLKAKYDPDNKYVQKYVAEADKDGIKL
EAT42817	AaegCSP2	MQIFILLVLVAVASAQDSYPTKYDNIDVDEILNSDRLFKNYFNCLMEAGPCTPEGNELKKYLPDAISTGCTKCNEKQREVTAKVAKFLIEQRPNEWNALRGKYDPDNTFAEKYRDEAAKFGIKL
EAT42816	AaegCSP3	MKIVILFALVVMVVAQDGYPTKYDNIDVDEILNSDRHFKNYFNCLMDAGPCTPEGNELKKYLPDAIQTACAKCTDKQRQITAKVAKFLIEQRPEEWKALRTKYDPNNTFAEKYRDEAAKFGIKL
EAT42812	AaegCSP4	MKIIILFALFAMAVAQDSYPTKYDNIDVDEILNSDRLFKNYFNCLMEAGPCTPEGNELKKYLPDAISTGCTKCNEKQREVTAKVAKFLIEQRPTEWNALRGKYDPDNTFAEKYKDEAAKFGIKL
XP_001660749.1	AaegCSP5	MKSVCLIVFGVVALVATVSAQQKYTDKFDNINVDQVLSNDRILSNYLKCLLEKGPCTQEGRELKKTLPDALRTNCEKCSEKQRTNSRKVISHLESKKPAEWKKLLDKYDPEGIYKSKFEKLNKRS
XP_001660753.1	AaegCSP6	MSHKFCWIVVICAISIINVNCYDTKYDNVNLDEIFKSTRLLNNYINCLKNMGPCTPDAKELKELLPDALESECAHCTEKQKVGAERVINFVVDNRPDDFKILESMYDPAGEYRRKYLRDHPNFHDQGAPLTAADATENPPSSNGGDEAPTEESQQNQGQSEDGDDRRR
XP_001660784.1	AaegCSP7	MKLFVAVFALIAVVAAQELYTSKFDNIDVDEILKSDRLFKNYYQCLMDEGRCTPEGNELKKILPEALETNCAKCSEKQRDGAIKAFGYLSENRPTEWKTLRDRFDPEGKYIEQYREEAEKNGIKF
XP_001660783.1	AaegCSP8	MKLFIALALLAVAAAQEATYNSRYDNIDVEEILKSDRLFKNYFNCLMDAGPCTPEGTDLKKYLPDALETGCTKCTEKQRDTGNKVIAWLIENRPMEWVMLKSKYDPENKLTERYRELAAKAGIAL
XP_001651341.1	AaegCSP9	MKFVIMFALVAMAIAQDSYPTKYDNIDVDEILNSDRLFKNYFNCLMEARPCTPEGNELKKYLPDAISTGCTKCNEKQREVTAKVAKFLIEQRPNEWNALRSKYDPDNTFAEKYRDEAAKFGIKL
XP_001660782.1	AaegCSP10	MKIFILCAIMAVVAAQEATYNNRYDNIDVEEILKSDRLFKNYFNCLMDAGPCTPEGTDLKKYLPDALETGCTKCTEKQRDTGNKVIAWLIENRPMEWVMLKSKYDPENKLTERYRELAAKAGIAL
XP_001660759.1	AaegCSP11	MKFLVAVLSLIAVAAAQDLYTTKFDNIDVDEILKSDRLFKSYYQCLLDEGRCTPEGNELKRSLPDALETGCSKCSEKQRSAGVRAVKYLSENRPTEFKALRNRFDPENKYVEQYVRDAEKEGITLNI
XP_001660761.1	AaegCSP12	MKFFVVALALIAAVAAQDEAMYTSKFDNINLDEILQSDRLFKNYYNCLTDAGPCTPEGNELKRVLPEALETNCAKCSPKQREAGTRAIKHVTENRPEEWKVLRARFDPENKYIERFSAEAEKEGIKL
XP_001660760.1	AaegCSP13	MKIFIAVFTLMAVVAAQEFYTSKFDNIDVDEILKSDRLFKNYYQCLLDQGRCTPEGNELKRVLPDALETACSKCSEKQRSAGVRAVKYLSENRPAEFKALRARFDPENKYVDQYVRDAEKEGITLNIS
XP_001660762.1	AaegCSP14	MDHSSISASKPSAHFKVLNRSFTHKFGATDTIMKIFVVALALIAAVAAQDEAMYTSKFDNINLDEILMSDRLFKNYYNCLTDAGPCTPEGNELKRVLPEALETNCAKCSPKQREAGTRAIKYVTENRAEEWKVLRARFDPEDKYVAQYLAEAEKEGIKL
XP_001660756.1	AaegCSP15	MKYFFVVFLALAATVIAQNEINQYTTKFDSIDVDEILKSDRLFNNYYKCLLDLGRCTPEGVELKRVLPEALETSCAKCSEKQRETSDRAIKYLTENRPEEWKVLKARYDPDNKYSKKNENDA
XP_001660781.1	AaegCSP16	MKIFIVALALIALAAAKPQDDKYTTKYDSVDIDEILKSERLFKNYYACLMDTGACTPDVNELKRVLPDALENNCAKCSEKQQNDSTKTIKYLTENKPEEWKALKAKYDPDNKYVEKYVADADKEGIKL
XP_001660752.1	AaegCSP17	MERKSTGCNPPQSSPPVLQTRLNRRAPSGEIPSDWDLEWQLFVPRIGIYPRTGKRGIVRCEKKIEREAKKPEENAVLKLNQCANKSGRYECELSSEQKKCFVRVASALLAFANFVKSQDSARNLYSSRYDNLDIDTILGSNRLVNNYVDCLLSRKPCPPEGKDLKRILPEALRTKCARCSVTQKENALKIITTLYYSYPDQYMALRERWDPSGEYHRRFEEYLQGIQFNQIGSNGNDRPVRNDFDRDQSQVLLQTLILSSTTVAPSSPPQPQPQSPNALPNGPEQRPQQLAPSAQLTQPAEATKKLE
XP_001662524.1	AaegCSP18	MFSKVKSLSTRGAASTCTVRLVLVVVFMLAISQVAAQSSSTTTPEATSSSGNNGSSPSTPNKSQVSDEALDKALNDKRYLMRQLKCALGEVPCDPVGKRLKSLAPFVLRGACPQCTPAELVQIKKTLAHLQRNFPAEWNKLVQTYAG
XP_317408.2	AgamCSP1	MKLFVVVALALVAAVAAQDKYTSKYDNINVDEILKSDRLFGNYYKCLLDQGRCTPDGNELKRILPDALQTNCEKCSEKQRDGAIKVINYLIQNRKDQWDVLQKKFDPENKYLEKYRGQAQKEGIKLD
XP_317405.3	AgamCSP2	MKFFVVVALALVAAVAAQDKYTTKYDGVDLDEILKSDRLFNNYYKCLMDTGRCTPDGNELKRILPDALKTDCAKCSEKQKSGTEKVINYLIDNRKDQWENLQKKYDPENIYVNKYREDAKKKGINL
XP_317407.1	AgamCSP3	MKLFVAIAFALLALAAAQEQYTTKYDGIDLDEILKSDRLFNNYFKCLMDEGRCTPDGNELKKILPEALQTNCEKCSEKQRSGAIKVINYVIENRKEQWDALQKKYDPENLYVEKYREEAKKEGIKLE
XP_317400.2	AgamCSP4	MKHLTMVAIFAMVVVLASAQKYTDKFDNIDVDRVLSNDRILNNYLKCLLDKGPCTQEGRELKKTLPDALKTNCEKCSEKQRTSSRKVIAHLEERKPQEWKKLLDKYDPEGIYKSKFEKINKRS
XP_317404.2	AgamCSP5	MERFLLLLLFVAIVLGETANETYVTKYDNIDLEEIFSSKRLMDNYMNCLKNVGPCTPDGRELKDNLPDALMSDCVKCSEKQRIGSDKVIKFIVANRPDDFAILEQLYDPTGEYRRKYMQSDALAEHVKQEDRDLSSSGDGDADTETEAHATEHNSQDHDHREGQSDAE
XP_317401.4	AgamCSP6	MRKVWLLASVVLAFLDFVKSQEVARTLYSTRYDNLDIDTILASNRLVTNYVDCLLSRKPCPPEGKDLKRILPEALRTKCARCSPIQKENALKIITRLYYDYPDQYRALRERWDPSGEYHRRFEEYLRGLQFNQIGGSNGGSGVGNTVVSGGNDRPVRNDLDRQPATQSSNVQAIVIDPTLAGQPIGNLSNL
XP_317397.3	AgamCSP7	MSSKALPNLFMLSAAVIVVMAALVIVGPQPAAANDSQNINRLLNNQVIVSRQIMCVLEKSPCDQLGRQLKAALPEVIQRNCRNCSPQQAQNAQKLTNFLQTRYPEVWAMLIRKYGAV
XP_001238548.2	AgamCSP8	SGSTCAAEATTARTQVSDEALDKALSDKRYLMRQLKCALGEVACDPVGKRLKSLAPFVLRGACPQCTPAEMNQIKKTLAHLQRNFPSEWNKLVQTYAG
XP_001844696.1	CquiCSP1	MKCVIVAVLALIALVSAQEAEQYTTKYDNIDLDEILKSDRLFNNYYKCLMDEGPCTPDGNELKRILPEALQTNCAKCSEAQRAGAIKVINHVIDNRPEQWKALQAKYDPENIYVEKYRTEAAEAGIAL
XP_001844678.1	CquiCSP2	MKLYIVVALALIAAVAAQDKYTTKYDGIDLDEILKSDRLFNNYFKCLMDQGRCTPDGKELKRLLPDALNTNCSKCSEKQKQGTEKVVNYLIDNRPSQWKTLQEKYDPDNTYRTKYRVEAKKFGITV
XP_001844698.1	CquiCSP3	MKCFIAFALLVVAVAAQNKYTTKYDGIDIDEILKSDRLFNNYYKCLLDQGRCTPDANELKRILPEALQTNCAKCTEKQKDGAVRVINYLIDNRSAQWQVLQKKFDPENVYINQYRNEARAAGIKV
XP_001844687.1	CquiCSP4	MKLLIVFALVALVAAQDSTYTNKYDNIDVDEILKSDRLFKNYFNCLIDQGPCTPDATELKQSLPDALENNCSKCTPKQKEVGYKVVGWLINNRPEEWNVLRAKYDPENKFIEKYRDEAKAAGINL
XP_001844688.1	CquiCSP5	MKLLIVFALVALVAAQDSTYTNKYDHIDVDEILKSDRLFKNYYNCLIDQGPCTPDAAELKQSLPDALENNCSKCTPKQKETGYKVISSLIENRPAEWAVLQDKYDPERKFVEKYREEAAAAGIKL
XP_001844674.1	CquiCSP6	MKSLVLSVLCLATLLVATTVAQQPRQYTDKFDNINVDQVLSNDRILSNYIRCLLDKGPCTQEGRELKKTLPDALRSNCEKCSEKQRNNSRKVISHLEAKKPADWKKLLDKYDPEGLYKSKFEKLNKRS
XP_001844692.1	CquiCSP7	MKLFIVFALVALVAAQDNTYSSKYDNVDIDEILKTDRLFKNYYNCLIDQGPCTPDATELKQVLPDALENNCSKCTPKQKDAGYKVVGFLIDNRPEEWAVVRAKYDPENKFVEKYRGDAEAAGVKL
XP_001844695.1	CquiCSP8	MKFFVAIFAALLAVAAAQELYTSKYDSVDVDEILKSDRLFKNYYQCLLEDGRCTPEGNELKRILPEALETNCAKCSEKQRSGAIKAFGYLSENRPEEWKALRARFDPENKYLEQYREEGEKNGIKF
XP_001844693.1	CquiCSP9	MKTFIVFGLLALVAAQDSTYTNKYDHIDVEEILKSDRLFKNYYNCLIDQGPCTPDATELKQSLPDALENNCSKCTPKQKEVGNKVVAYLIESRPEEWAVLKAKFDPENKFVEKYREEAAAAGIKL
XP_001844694.1	CquiCSP10	MKFFVAFFALVALVAAQELYTNKFDTVDLDEILKSDRLFKNYYQCLLDEGRCTPDGNELKRVLPEALETNCAKCSEKQKTAGNKAFKYLAANRPTEWKALLAKFDPESKYTAKKLDIKIFIPFNY
XP_001844677.1	CquiCSP11	MFSNIVILGAVLLCCTLQAAVNGAEYDTKYDNVDLDEIFRSTRLLNNYMNCLKKVGPCTPEGKELKENLPDALANDCAKCSDKQKAGASKVIHFIVENRRDDFGALEKLYDPSGEFRRKYLDEQMHFRLHREEGGSAAVEEKSPASESEATTEEAAAAAQDHGQSAEGRR
XP_001844697.1	CquiCSP12	MKYLIALALLIVAVAAQNKYTTKYDGIDLDEILKSDRLFNNYYKCLLEQPGGRCTPDANELKRILPEALQTNCAKCSKKQKDGAVKVINYLIDNRSAQWQVLQKKYDPENVYINQYRTEARAAGVKV
XP_001844680.1	CquiCSP13	MKFFIVALALFALAVAQEDDGDKYTSKYDKIDLDDILGSDRLFKNYYNCLLDQGACTPEGNYLKRVLPEALETNCAKCTEKQDADSTKTIKYLSENRPAEWKVLKAKFDPENKYVEKYVDKAEKEGIKL
XP_001844684.1	CquiCSP14	MKFFIVALALVALVAAQEEDGDKYTTRYDNIDLDEILKSDRLFKNYYNCLVDEGRCTAEGSYLKRILPDALETNCAKCSDKQRDDGVRAIKYMADNRAEEWKVLKARFDPENKYVEKYLADAEKEGIKL
XP_001844686.1	CquiCSP15	MKLIIVLALVALAAAQVPFTNKYDHINVEEILMSDRLFKNYFNCLIDEGACTPEASELKEKLPEALENNCELCTEKQKDTSVKVIRYLIDKRPVEWGVLKTKFDPNNKFVDRYREEAEAAGIKL
XP_001844685.1	CquiCSP16	MKLFIVGLALFAVAFAQDAEVETLEEIGEKYTTKFDKIDLDDILKSDRLFKNYYNCLMEEGPCTPEGNYLKRVLPEALENSCNKCSEKQQKDSVKAIKYLTENRSEAWKVLKAKYDPENKYVEKYLTDADAEGIKL
XP_001844683.1	CquiCSP17	MKFFIVALALVALVAAQEEEGDKYTTKYDKIDLDDILKSDRLFKNYYACLLDDGPCTPEGSYLKRILPEALETNCAKCSDKQRDDGVRAIKYMAENRAEEWKVLKAKFDPENVYVEKYLADAEKEGIKL
XP_001844682.1	CquiCSP18	MKFFIVALALVALVAAQEEEGDKYTTRYDNIDLDEILKSDRLFKNYYACLVEEGRCTAEGSYLKRILPEALETNCAKCSDKQRDDGVRAIKYMAENRAEEWKVLKARFDPENKYVEKYLADAEKEGIKL
XP_001870511.1	CquiCSP19	MIPSKYDKIDLDDILGSDRLFNNYYKCLLDQGPCTPEGNYLKRVLPEALETNCVKCTEKQDADSTKTIKFLSENRPAEWKVLKAKFDPENKYVEKYEDKAEKEGIKL
XP_001844676.1	CquiCSP20	MRNVWIVVASGLLAFANFVKSQETGRTLYSSRYDNLDIDTILSSNRLVNNYVDCLLSRKPCPPEGKDLKRILPEALRTKCGRCSSTQKENALKIITTLYYSYPDQYQALRERWDPSGEYHRRFEEYLRGIQFNQIGGNGNGNGGPSERPVRNDFDRDQSQILLQTLILSTTTAQPPVPEQRPTQLASAHSGGVSGDEAGGGSEPPTSIPATDSSPYIPLSGNPHKQ
XP_001868130.1	CquiCSP21	MYCKAVTTKMSSHQQQQQRRRHRTPVYCDQLASWLLLAVFAVSTVLLCCCVTSAQAQPQTPPTKSQVSDEALDKALSDKRYLMRQLKCALGEVPCDPVGKRLKSLAPFVLRGACPQCTATEMNQIKKTLAHLQRNFPQEWNKLVQTYAG
